# Supplementary material for: Fossils of the oldest diplodocoid dinosaur suggest India was a major centre for neosauropod radiation
Source: Sci Rep. 2023 Aug 4;13:12680. doi: 10.1038/s41598-023-39759-2 (PMC10403599; doi:10.1038/s41598-023-39759-2)
Supplement: Supplementary file 1 — Supplementary Information 1. [file 41598_2023_39759_MOESM1_ESM.txt]

xread
393 76
'Plateosaurus_engelhardti'	0000000000000000001000000000100000000010010?00000?0000??000000000000000??00000?0000???0000000000000?0?00?000000?00?101000?000?000000?000000000?1?0?00000000000000000??00??0000000????0?000?0???000??0?000???0?0000002?010000????0???00000000?000000?0?0???0000000000000?000000001000000000000?0000000?0000000000000?000000000000000000000000000000000???0???00100000000000100000100000?0??0?00????0????0?
'Chinshakiangosaurus_chunghoens	????????????????????????????????????????????????????????????????????????????????0?0???00?????0?1?10???01?000??0??0??0????????????????????????????????????????????????????????0??????0?????????????????????????????????????????????????????????????????????????????????????????????????????????????????????0?????????????????????????????????????????????0????????????????????????????????????0???????????
'Mussaurus_patagonicus'	00000000000000000010100?00?010?0000000?002???000??0?0???????????????????????????1?1???00000??0?0??010?0[0 1]?[0 1]0??00??0?10100000000???0?0??00000000?1?0?000??000000000000??00??0000000???10?000?0???000??0?0?0???0?00?0002?01000?????0???00000000?000000?0?????00000000000?0?000??000000?0[0 1]0000000?00?000??00000?0000000?0?0???00??000??000?0000000???00?0???0???001000??0000??1?000?10?????????????????…
'Antetonitrus_ingenipes'	??????????????????????????????????????????????????????????????????????????????????????????????????????????????0??0?10????????0?????0??0000001121?0?00000000000000000??01??000000???????0???0???000??0?0?0???0??000002?0?000?????0????0?1010??0000??????????0000?0??0110?000??000?00?0?????????????????????00100000010001?01????????001?1?000????????????????????????0???????000??????????????????????????
'Lessemsaurus_sauropoides'	??????????????????????????????????????????????????????????????????????????????????????????????????????????????0010???1000000?0???000??00000010?1?0?0000000000?000000??11??000000???????????0?????????????????????????????????????????0010100?000000?0??????110010[0 1]001110000??000?00?0??00000?00???????00000000000001000????0?0000??00??1??000??00?????????????????0??????01000?011???????????????????????
'Gongxianosaurus_shibeiensis'	?????????????1??????????????????????????????????????????????????????????????????????????????????????1?11?2????0??0?10????????0????????0??????????0???0???????????????????????????????????0?0???000???????????????00???01000?????0????001000??000?00?0??????1000?0?00?01?00000?0???????????????????????????111???0?????01??0???????0000?1?000000100000???1???????????0??00????????0???????????????????????
'Amygdalodon_patagonicus'	???????????????????????????????????????????????????????????????????????????????????????????????????11011?20???1????1????????00????????0???0????1?????1????0??????0???????????00???0????????0????00?????????????0000???0???0??????????????????????????????????????????????????????????????????????????????????????????????????????????????????????????00?1??????????00????????????????????????????????????
'Isanosaurus_attavipachi'	??????????????????????????????????????????????????????????????????????????????????????????????????????????????1??0?10????????0????????0??????0?1???0????????0??????10?11??00?0???????????????????????????????????????????????????????000000??000??????????????????????????????????????????????????????????1110010001????????????????????????????????????????????????0????????????????????????????????????
'Vulcanodon_karibaensis'	???????????????????????????????0????????????????????????????????????????????????????????????????????????????????????????????????????????????????????????????????????????????????????1????0?0?0??00???0?100?????01???????????????00??10?????0???????????????1101?0???1110100????0???????1?????0000000?0100?101??????1000?0000?1000010?100100100?011001??????????????????????????0?0???????????????????????
'Tazoudasaurus_naimi'	??????????????????????????????00?10?????????01?????0????????????????????????????100???0011???0?001001011?000??1000?00100000010000?010?00000110?000?0000001000011?00100111?000010??00???????0100000000001001?0?00000020020000??1100??1000000???????0?00?????1101101101?10100?100?001?0101?????00000000?10?0101010000?000?0?00010100?00?011?0?0001010?100?1????????0000000?001000100???????????????????????
'Shunosaurus_lii'	0100100000110110001010000000??000001001??2000001101100000100011000000000??000001100?0000?101?110?1011011?201201001000100000010000100?101000110?1?1?0000000000011101[0 1]??11[0 1]?000010000010?0001010000000000100100?00?0002001?00???111010100000010??00001000010011011010010101000100000110101100000100000???00011100110001101?100?10?00111101110111?1111100101???0???000000000000000???0000?00?00?000??1???0…
'Barapasaurus_tagorei'	????????????????????????????????????????????????????????????????????????????????????????????????????1?11?000??1000?0?0?0???0100????0??0000011??0?1???1010000?011100100111?000010???01100?0?0?0?00000000100??0??000?010???0?0??1?00?0110000000000000?00??????101101001110100???????????011000?0100000001000111000100?0101111??1?10???010???????1??11?0???????????????0??0?0?0000?????00?00?0?00????0???000
'Cetiosaurus_oxoniensis'	??????????????????????????????????????????????????????????????????????????????????????????????????????????????101102?000000010110100??01000110?001?0?20000100?1101000?11??0000[0 1]0?10??????0?02?0000000?0?0?100?000000200?000??????????00000001??0???1???0100?10?10??0???????????????????11000?0?0000??1?0?011???????100????????????????????????????????????????????000??0?0?00???????00?0??1??100??0?0?00?
'Patagosaurus_fariasi'	1???1?00??11???????????????????0???????????????????????????????1?????????????????0???????????1???1011011?000??100100?000000010110100??00000110?001?00000011000110010?011??000010??002??0?0?????000000??1??1????0?0002002?0??????00??11000001?000?00100??????101001001110100????????????11000?010000000100011100010000001???????????101011????????????00?1???0????0000000?000000?????00???????????????????
Omeisaurus	11001?00001101110010100??000???001010011010001011011?000?1???11100?0?0??00?0?00110000000?1???111?1011011010040111230000[1 2]000101100100?21000[2 3]111001100000100100?11110100111?000210010?2110100?10000000000100100?00?0002001?00???1100001100000??000?000000010011011010010101000100000011101100000100000001001111000000001011??0010100111111111111111111000?1000000000000000?0000000000000?01000?100??0?0?0…
Mamenchisaurus	11101?0?001110110011100?0?00???00?010010010?010?1?111000?0???101?00??????0?0???1100???001101111001011011?1004011123[1 2]00020001011001010210013111001101100100?000110021001?1101021001002??0?00?11003000000100100?00?0002002?0????1100?0110?0?0?1????00?0?0????11011010011101001101?0001???1100000??000000100011100010001101?11001110?11?101?1?1111??1???00?10000000[0 1]000000000000000000000?110???00?1?1???0…
'Turiasaurus_riodevensis'	??????????????????0???0?????????????????????????????????????????????????????????????????????????????10110001??11120100000100101?0101??11[0 1]1011100010??00000100011101100111100?1100100???????0???02000?0?1????????????????200?????????1?????????????????00??0?10110100????10011110000111??????????????????????????????00??11?101010?11???11???1?10?111?00?1000??????000??0?00????0??000001??0???0?????????1
'Losillasaurus_giganteus'	???????????????????????????????????????????????????????????????????10?????0????1??????????????1??1????????????1012010000000010110100??11110111001101000100?000111011001111100110???????????0???0200?10[0 1]100??00000??????1????????????????????????????????????1011010?????1??????????????01?0??010?0?00?11?0???????????????????????????????????????????????010???????00??1???????????00?000????0????000?00?
'Jobaria_tiguidensis'	11001?000011111?0100100?0000??10010100?101000101101110???10??11?000??00?00?0?0?1100000???????1100?01101100001?1??211?000000010010100?201010110?0[0 1]1?11000001000111011001111000000010021101?10100000??000100?00?100000200100????1?00101101010????01000000????110110100111010001110000111111000?0100000001100111000100?110111011111001111011111?????????00?1???000000000000?000000?00??00?0000000101?0?0?001
'Haplocanthosaurus_priscus'	????????????????????????????????????????????????????????????????????????????????????????????????????????????[1 2 3 4]?101211?001000010010100?01111011100110110001010001100110011101001101100211011?010000000000100100?10000120010???????10??11000211?000100?00?000????????????????????????????111000?01000000011001110001001????????1????????????????????????????000??????0000?0???0????????00?0001???0?1?10?00…
Camarasaurus	1110100000111111010000[0 1]0000000100101000101000101101110001101?111000000000010000110000011111111110?011011020010101212?0[0 1]10100101101011210011110?001011000001000110121001111000210010?2110111010000000001100100?10000020010000??[0 1]0[0 1]0101101000101001001000000011011010011101001111110011111100000110000101100111000100111011101011100111101111111111111000?1000000000000000000000000?000001001?000…
'Bellusaurus_sui'	1?????0???11???????????????????????10???0???0??????110?????????????000????????????????????????1101011011?200??1012120001000010110100??1001111110110110000010001101110011110002101?0?2??0?1?0?100300000110?100010000???0?000?????????11[0 1]000010100100?00??????10110100111010????1????????11000?011000010110011101010001101?????????????????????????????00?10000?????000000?0000??????000???????????????????
'Galvesaurus_herreroi'	??????????????????????????????????????????????????????????????????????????????????????????????????????????????1112100012??0??12001????1?011111101111100??0?0001101[1 2]100111100020001012110???0???01000?0?100?0???0011???0?000?????1???1???????????1?????00000?101[0 1]0100???????????????????????????????0101100????????????????????????????????????????????????????????0?0????00?????????0??????????????????…
'Tehuelchesaurus_benitezii'	?????????????????????????????????????????1?????????????????????????????????????????????????????????????????????????[1 2 3]?????????????????[0 1 2]10001110?001021001011000100?0100111?000201??01[1 2 3]1???1??????????????????????????????????????????110000010100100111?????11001010[0 1]1110100????????????1????0011000?1011001111000001?????????????????????????????????????000????????0????00?0????????????…
'Europasaurus_holgeri'	11101?0?001111?0010010200?????10?1?00?010?1?01011?1110000101????100000001110?0?1100???1111?1111101011011?200?01012[0 1]21001101110110100??100111111011021000001000110011001110100210010021?001?0?0000000000100000010001020010000??0?10??11000001010010010000????101101001110100??11??????1111101?0110000?0110?111000100?1101110101110?11?1???1??1?1??11??010000000??0?000??100000?????0000?00????????????????
'Tastavinsaurus_sanzi'	??????????????????????????????????????????????????????????????????????????????????????????????????????????????????????????????????????10012?10?00????0?000100011011100?10?001211??0?211011001000100000110010001001111000000???0?1011??????????????????????????????????????????????????111101101100001011002111011?011101110???????11111110111?100111?????000????????0101???0011000???????????????????????
'Euhelopus_zdanskyi'	01?010000111??110??????0???????00???????????0??????11?????01?1??????????????????100???1??????111??111011?2004?1112101012000010?1?001111111310110111110??0?100?11101110111100021101113??01???????????????????????????????????????????1100000?110?000?00??????10110101??????????????????1110?100110000101100111100100011011101?11?00?11101?11?1???11??000?10000?0000101????000010000??000??????????????????
'Brachiosaurus_altithorax'	12101?00??11??????????????000?10?1110?01010?01011??110??????????0?000000111??0?1?????????????1210?0?1011?201??11?222?002000111???1????10?12111001100000010100?111121001110010211???????????????0????????????????????????????????????????????????????????????10100001??????????????????????????????????????1120001000????????0????????????????????????0100000????????01??????0??????????01?????0???0?0????
'Giraffatitan_brancai'	121010000011110101101010100000100101000100000101101110000101?111000000001110?00110000011111121210?0010110201?0111222[0 1]002000111110100?210012111001101020010101011[0 1]1210011100102110111211011?010001000000100100?1000102001000?????10??1101000?00001001100000021010010111101001111111110111110110110000101100212100100111011111?1110011110111?11?1??11?0010000011111000011100010100010000?0110?01010?00010…
'Abydosaurus_mcintoshi'	121010000001?1010?1010100?0???????????0??00?01011??1100001?0?????0?0?????100????100??010????212101101011?201?01??2???????????0?????????????????????????????????????????????????1??????????00?????????????????????01?????00???????????????????????????????????????1????????????????????????????????????????2??1???0??????????????????????????????????????????111110???111????0???11???????????????????????
'Sauroposeidon_proteles'	?1??100???11??????????????????????????????????????????????????????????????????????????????????[0 1 2]?0100?011?201??1112220002000011110100??1001311121?111[1 2]1000010101111[0 1]110111?000211011121?????0???010??001100000010001020010000??0?10??110?00010000100?100???02101001011110100??1?1?11???11??0?1011?0001011002121011001110111???????????????????????????0100000??????000?010000010?1?????????0?0????…
'Venenosaurus_dicrocei'	??????????????????????????????????????????????????????????????????????????????????????????????????????????????????????????????????????????????????????????????????????????????????11???????0???0?00??00?001000100010000?000?????????11?00001?10?1???????????????????1?10100????1????????????101?0000101?00???????????????????????????????????????????????????????????111????????11???????????????????????
'Cedarosaurus_weiskopfe'	??????????????????????????????????????????????????????????????????????????????????????????????????????????????????????????????????????100?[2 3]???????????????????1??????????????2?1???????????0???010??000?0?0?0010?1100000100???????????0?00010???1011??0???0210000111111??00???????????????????????????????21210110????0?????????????????????????????????????????????0?1100??0????????????????????????????
'Erketu_ellisoni'	?????????????????????????????????????????????????????????????????????????????????????????????????????????????0111201?00201001101010?????????????????????????????????????????????01????????????????????????????????????????????????????????????????????1?????????????????????????????????????????????????????????????111?1101?111?0???????????????????????????????000????????????????00???????????????????
'Chubutisaurus_insignis'	??????????????????????????????????????????????????????????????????????????????????????????????????????????????????????????????????????1???3?10?0011?110??01?10???1?10??10?00?21???11???????010?01000?0?10??0???0001???0?000?????10??1110000111001??????????1101001111??0110??111111??????????????00010110121210110011101?????????????????1???????????????000????????0?01?01?0???10???????????????????????
'Tendaguria_tanzaniensis'	??????????????????????????????????????????????????????????????????????????????????????????????????????????????111222000???0????00100??100??1?121?1011???0???????????001??????????????????????????????????????????????????????????????????????????????????????????????????????????????????????????????????????????????????????????????????????????????????????????????????????????????????????????????????
'Wintonotitan_wattsi'	??????????????????????????????????????????????????????????????????????????????????????????????????????????????????????????????????????1???31?121??1?20?????????????1??1??????21???????????001??01011???????0?010001???0?000?????10??11100001110?1????????????01000??1??0?10??111???????11????????00010?10?????????????????????????????????????????????????????????????0??????????????????????????????????
'Ligabuesaururs_lenzai'	??????????????????????????????????????????????????????????????????????????????????????????????[0 1 2]?0?001011?201??1?12?3?002??0???000010??1001310111?111110000101?11?111001111000211?????????????????????????????????????????????????????110000111011??????????210100011??????????????????????????????????????21210?100111011101?????????????????????????1?00000????????0????00?01[0 1]?10??0??0?0????0???0??…
'Phuwiangosaurus_sirindhornae'	???????????????????????10?????100101????????0??????111??????????1000110?1100?0?1????????????????????1021?201[2 3 4]?101213?0?2010011100101?21[0 1]0131111001111101001010111121[0 1]011110002101???2????1?????0100?00010?1?0011001110010000??0?10??110000010001??????11????10?0000?1101110????????????1100110110001?011002121?010011111110??????????????????????????11000000???0?101101?000011?????000??????????…
'Andesaurus_delgadoi'	??????????????????????????????????????????????????????????????????????????????????????????????????????????????????????????????????????10?13?10?1??111??0?0101?111?11001111000211??????????001?102011000?0?00???0?01020010?0?????????????????0???????????????????????????????????????????????1011000110??00??2??????1?????????????????????????????????????000????????0101?????????????????????????????????
'Mendozasaurus_neguyelap'	??????????????????????????????????????????????????????????????????????????????????????????????????????????????1?1????002??0???000110??100031?121?112????0??01???????0?1????????????????????0???02000000100000010?210200110??????????1110000100011?????1?????10?100011??0?????11???????????????????????????212101?????10??1?????????????1?1???????????????????????????10110[0 1]?0?0??????????????????????????
'Malarguesaurus_florenciae'	???????????????????????????????????????????????????????????????????????????????????????????????????????????????????????????????????????????????????????????????????????????????????????????0?1?0100000010?00?000?2111000110?????????1???????????????????????????????????????????????????????????????????????2100??????????????????????????????????????????????????????01????0????????????????????????????
'Argentinosaurus_hunculensis'	??????????????????????????????????????????????????????????????????????????????????????????????????????????????????????????????????????100130?121?112110000001?111121101111000211????[2 3]?????????????????????????????????????????????????????????????????????????????????????????????????1???????????????????????????????0??????????????????????????????????000????????0????????10??????????????????????????
'Epachthosaurus_sciuttoi'	??????????????????????????????????????????????????????????????????????????????????????????????????????????????????????????????????0???10013110?1?1111?0000002?111211101111000211??103???????110030??001???10??10?3?010?010??????????????????0???????????????111100011?00?10???????????11?11?1?1??001?1????2121001101?101?101???????11101111111?01111?????000????????0100????0?1110???????????????????????
'Malawisaurus_dixeyi'	1120???????1??1?????????????????????????????????????????????0???????????????0???100??????????1?10???1?21?20???101303?1021010110?0100??1101311121?1122?1200?0201?01110?11110?02110?1?????????1??0300?000100??0?101010100000????0?11??1????????????00?00110???1011011110001?0??1??111????1?????????001111100?1210???????11110????????1?????????????1??????0000?0??0?000000101?010?????00???????????????????
'Nemegtosaurus_mongoliensis'	0020?11?0?12?10?01[0 1]111110?0010101101?0?0120?01010?1111??2111011?1100010??00100?1101??011??01?1210?001031?202????????????????????????????????????????????0???????????????????????????????????????????????????0????????????????????????????????????????????????????????????????????????????????????????????????????????????????????????????????????????1100???0?[0 1]0??????????????????00???????????????????…
'Rapetosaurus_krausei'	00201?1?1012?1010?11?1?10?0011?00001?0?0120?01010?1111??21111???11?0100???1110?1101??011?????1210?001131?20?40101303?102101011010110??10003[0 1]0121?112211200002011120110111?011211????3??????????03???????00??0????3?020?21???????????1110000??????00?001?????101210011?00110????1?1????11110110110001??11?021?111111???????????????????????????????????1000000?10??000?0?1010010?000000?0????????????0??0?
'Isisaurus_colberti'	??????????????????????????????????????????????????????????????????????????????????????????????????????????????10?301?102101010000100??1000300121?1112?1200100011100100111?0?1210?1?13110?0?????030?1001100000?101310200110????0?11?010100000?001000?00??????101111?11101??????????????110111?0110001111101???????????????????????????????????????????????000??????000??0??1??????????0?00????00???0?0?000
'Tapuiasaurus_macedoi'	002?111?0012?1010?2111200??0111011?1000?0???01011?1?1????11111???1?0000???1110??101????0??1??1210?001031020[2 3]??1??????0?2?0??11????????100031?121?1112?120?0000110??110111????11???11?????????????????????????????????????????????????????????????10?101???????1?????110011?????1??????????????????????????2?2???????????1???????????????????1110?111?1100???0?????????????????????00?????????????????????
'Trigonosaurus_pricei'	??????????????????????????????????????????????????????????????????????????????????????????????????????????????101103?1020?0011000100?31[0 1]11310121?1122[0 2]1200002?11121110111?0?1211?????????????????????????????????????????????????????????????????????????????????????????????????????????????????????????????????????????????????????????????????????????000??????000101???????????????????????????????…
'Alamosaurus_sanjuanensis'	???????????????1????????????????????????????????????????????????????????????????????????????????????1031?201??1?1303?102000?00000100??10?1[2 3]10121?1?12212000020110211?01111000211?1?1[2 3]1?0??0023103001001100000?1013101110100???0?1111111000000001111110110?1?111010011100111??1111112???????1????00?1111100212???111??111111???????1??????????????????1100000?????10100011011111?10??00?????????????????…
'Opisthocoelicaudia_skarzynskii	??????????????????????????????????????????????????????????????????????????????????????????????????????????????????????????????????????1001300121?11[1 2]2212001020111211101111001210??1131?0?00?2210?011001100100?101?1020002001000?111110000000?001111011110111111210111101111??1111112??11111110110001?111012121011101111111010110111111011111111011110????000????????1001111?011110????01??????????0??????
'Neuquensaurus_australis'	??????????????????????????????????????????????????????????????????????????????????????????????????????????????101[2 3]030002??00??000100??1111300121?112211200002?111211101111001211????31?0???1?30030??001100??0?1013?021?011?1?0??????11100?0000010110111?????111210011101111????????????1111?101?0001111100212101111?1111?10101101??1110?????1????????????000??????010001?111100100??00???????????????????
'Saltasaurus_loricatus'	??????????????????????????00?????1010???020?01??????????????????0100010??1?????1??????????????????????????????1013030002001010000100??1111300121?1122112000020111111101111001211????311010?1?1?03011001100??0?10131021101101?0??11?0111000000001011011110???111210011101111???????????1111111011000111110021210111111111110??????????????????????????????000?????1010101?111101???0000???????????????????
'Amazonsaurus_maranhensis'	??????????????????????????????????????????????????????????????????????????????????????????????????????????????????????????????????????1???111????10??0???????????0?1?0111??1???????????????0???000[0 1]?0?1???0?1[0 1]1100002?1?00??????10???????????????????????????????????????????????????????0?????????????????????????????????????????????????????????????????????????????????????????????0????????????0??…
'Zapalasaurus_bonapartei'	??????????????????????????????????????????????????????????????????????????????????????????????????????????????11?211001?00?????????????????????????????????????????????????????????????????????1001000110?0110010000201100??????????????????????????????????????????????????????????????????????000?0?11?0????????????????????????????????????????????????????????0??000????????????????0?0???0?0?????00?
'Histriasaurus_bocardeli'	??????????????????????????????????????????????????????????????????????????????????????????????????????????????????????????????????????1101??????????10?010??00???00101111?01?010?????????????????????????????????????????????????????????????????????????????????????????????????????????????????????????????????????????????????????????????????????????????????????????????????????????????????????????
'Comahuesaurus_windhanseni'	??????????????????????????????????????????????????????????????????????????????????????????????????????????????????????????????????????11011110?0210220?1??1??0???00111111??1?01??????????0?0?201400000?10?0????100002011?0??????10??1????????????00?001?????10110111?????????????????????????01010000011?0211000100??????????????????????????????????????000????????0000?0???????????????????????????????
'Rayososaurus_agrioensis'	?????????????????????????????????????????????????????????????????????????????????????????????????????????????????????????????????????????????????????????????????????????????????????????????????????????????????????????????????????102111001001?????????????????????????????????????????????????????????2?1????????????????????????????????????????????????????????????????????????????????????????????
'Rebbachisaurus_garasbae'	??????????????????????????????????????????????????????????????????????????????????????????????????????310?????????????????????????????1101?110?02?0??01210110011100101111?111010???????1????????????????????????????????????????????11021?1001001???????????????????????????????????????????????????????????????????????????????????????????????????????0000????????0???????????????????????????????0????
'Cathartesaura_anaerobica'	??????????????????????????????????????????????????????????????????????????????????????????????????????????????1102110011??0???000100???????????????????????????????????????????????????????????1????0111000?11?100012?1??0???????????1?21110011?1?????????????????????????????????????????????????????????2110001??????????????????????????????????????????????????0????????????????0??0000??00???1?0?0?0
'Limaysaurus_tessonei'	???????????1?01????1?1??0000??11??00111112001?0?10111011?20?????100101010110?101????????????????????11311213??1102110011000010000100??11011110?02101101210110011000101111?1110101?0???????[1 2]01[0 2]014000001100001111000020110011?1??10??11021110011010010011???1101001011110100????????????11???00101100001101211000?001?10??1?11???0??10001111???????????110000??????000000?0???????10000?000???00???0?0?0…
'Demandasaurus_darwini'	?0?0????????????????????????????????????????????????????????????????????????????10120????????2?2?1?0??311213??1102110011000010200100??11??1?10?02????0?1?0110111100101?11??1?01011???????????20140001011001?1010100??0??00??????10??????????????????????????????????????????????????????????????111????1?1211010100?????????????????????????????????????00000????0?0????????????????0???000???0???????110
'Nigersaurus_taqueti'	00201?10101100?1??2111??0000??11??0011110??11????0111011?2??????100100010??0?1?1101200100????2301?00113112132?1102110011000010200100?211?11110?02101201111110111100101111?1100101?00???1???????140??1?1?0?0?1011?00120110011?11010??110212100000100?00??????10100101???????????????????110??0???111??????1211010100?????????1?????????????????????????11000000?00?[0 1]000?0?000??????0000?0000??001??0???0?0
'Suwassea_emiliae'	0121???1???2?????????1??01???????00?00??12100?0??1??0?10????????0????0?0?????????1?11????????2?2???1??210????0111211000100101010???1??110?11?????1021?????????????????1?????????1100???????0????1??????????????????????????????????????0000?000????????????????2????????????????????????????????????????????????????????????????????????????????????????00000????000?????00??00?011100?1101?0110??1010101
'Amargasaurus_cazaui'	???????????2?011?????????100??10?01100011210011111??????????????0011101001?0?111????????????????????????????11110231000??1?1101001?10?01020110?1?1?1100210110?10?00100111?0000101??02??1?????0?0?0??0??????010???0?020??????????????1??0??????0?1??????????1101101001010?00????????????11001??????????????1110?0?001????????1????????????????????????????????????0000????001?00???11[0 1]1110100?00???0???1?0
'Dicraeosaurus_hansemanni'	0021???1???2??01?????????100???0?011000112100111111?????1?0???10001110100010?11111011????????2311?0011210203111102310000?1?1101101?11201020110?1?1?1100010110110000100111?100010110021?1?0?01100200001110010101000002012?0?1?11?00??1100000???00100??0?????1101101001110??????????????11100001100000??001011100010011101110111110??111111?11????11????100????????0000000?000?101011001111?001000101?0?100
'Brachytrachelopan_messai'	??????????????????????????????????????????????????????????????????????????????????????????????????????????????1?0?31???0?????????????201020110?1?1?1?00010110110000100111?1000101?????????????????????????????????????????????????????????????????????????????????????????????????????????????????????????????????????????????????????????????????????????????????000???????????????01110000?100001?????0
Apatosaurus	00201?11111201111?211100101100?0010100011201010110110010020?01?00001000000000101?1?001???????2311?00013102?331111221?00201?1102101?1131000?110?02101100001100111100100111?010010110021?111201100200001111110111000002012?0111111001011000001?0011001?00000?110120100101010011110000111111000011000001?0010111100100111011101111101111111111?1111?1110?10011?0000000000000000?00001100001011?000?100010101
Diplodocus	00201011111201111121110010110010010100011201010110110010020101100001000010100101110001101101?2311?100131020331111221?00201?0112111?1131000111??02101100001100111100100111?0101101100211111201100211101111111111210003012?0111111001011000000?1001001?0000001101101001110100???????????111000011000000?001011100010111101?1011111001111111111111?11110?1001110000000000000000?00001101001100??11010?101011
'Barosaurus_lentus'	????????????????????????????????????????????????????????????????????????????????????????????????????????????3?111221?00?00?1112011?11310001110?02101100001100111100100111?01001011002????0?01100211101111111111210003012?011?11?00?01???000????????1??0??????0?00?0????????????????????11??0?11?0???????10111000???11????????1???????????????????????????00???????0000000000?00?01??1001?101011010110?011
Lingwulongtotal	???????????????????????0?100??00001??0110100010?111?????????????0?1?0010011??111?????????????11???10112?0201??11020?000????0101101010?0[0 1]010100???10?[1 2]000?0100111[0 1]01[0 1]001110[0 1]000?0??[0 1]02110?0?010001000110110?0101000002?1?????????00??110100000000100100??????101101001?1010?????????????110?001110000?0010011100000011101???10?110?????????????????????100?????????000000?0000??0??11111…
Tharosaurus	??????????????????????????????????????????????????????????????????????????????????????????????????????????????11022?0??0????1?1111010??001?111200??2????0??????????100?010?0??1???00???????0?????111???????????210????0????????????????????????????????????????????????????????????????????????????????????????????????????????????????????????????????????????????????????????????????1000211020?1010001
Amargatitanis	??????????????????????????????????????????????????????????????????????????????????????????????????????????????????????????????????????????????????????????????????????????????????????????????011000???1??1????00??0????????????????1???????????????????????????????????????????????????????????000?0?0??0111000?001110??10111110????11??????????????????????????????00?????0000???????10000110???1?1?1??
Pilmatueia	??????????????????????????????????????????????????????????????????????????????????????????????????????????????110221000????0?01001010?010?011??????1?00010110110100100?11?1001?0???????????0????10?????????????0?1002??????????????????????????????????????????????????????????????????????????????????????????????????????????????????????????????????????????????????????????????????1?0011101001???100
BAJADASAURUS	???????????2?01????1?10001000010001100110210011111110010120?1???001110100010011111011110?101?231??0011210203??1?0211000001????????????????????????????????????????????????????????????????????????????????????????????????????????????????????????????????????????????????????????????????????????????????????????????????????????????????????????????100???0?0?000???????????????11???100?00?02????????1
;
cnames
{0 Posterolateral_processes_of_premaxilla_and_lateral_processes_of_maxilla,_shape;
{1 Premaxillary_anterior_margin_shape;
{2 Premaxila,_ascending_process_shape_in_lateral_view;
{3 Premaxilla,_external_surface;
{4 Maxillary_border_of_external_naris,_length;
{5 Maxilla,_foramen_anterior_to_the_preantorbital_fenestra_;
{6 Preanteorbital_fenestra;
{7 Subnarial_foramen_and_exterior_maxillary_foramen,_position;
{8 Antorobital_fenestra;
{9 Antorbital_fenestra,_shape_of_dorsal_margin;
{10 Antorbital_fossa;
{11 External_nares_position;
{12 External_nares,_maximum_diameter;
{13 Orbital_ventral_margin,_anteroposterior_length;
{14 Lacrimal,_anterior_process;
{15 Jugal_contribution_to_the_ventral_border_of_the_skull;
{16 Quadratojugal-Maxila_contact;
{17 Jugal-ectopterygoid_contact;
{18 Jugal,_contribution_to_antorbital_fenestra;
{19 Quadratojugal,_position_of_anterior_terminus;
{20 Quadratojugal,_anterior_process_length;
{21 Quadratojugal,_angle_between_anterior_and_dorsal_processes;
{22 Ventral_edge_of_anterior_surface_of_the_quadratojugal_;
{23 Squamosal_contribution_to_the_supratemporal_fenestra;
{24 Squamosal-quadratojugal_contact;
{25 Squamosal,_posteroventral_margin;
{26 Prefrontal_posterior_process_size;
{27 Prefrontal,_posterior_process_shape;
{28 Prefrontal,_anterior_process;
{29 Prefrontal-Frontal_contact_width;
{30 Postorbital,_ventral_process_shape;
{31 Postorbital,_posterior_process;
{32 Postorbital,_posterior_margin_articulating_with_the_squamosal_;
{33 Frontal_contribution_to_supratemporal_fossa;
{34 Frontals,_midline_contact_(symphysis);
{35 Frontal,_anteroposterior_length;
{36 Frontal-nasal_suture,_shape;
{37 Frontals,_dorsal_surface;
{38 Frontal,_contribution_to_dorsal_margin_of_orbit;
{39 Parietal_occipital_process,_dorsoventral_height;
{40 Parietal,_contribution_to_post-temporal_fenestra;
{41 Parietal,_distance_separating_supratemporal_fenestrae;
{42 Postparietal_foramen;
{43 Paroccipital_process_distal_terminus;
{44 Supratemporal_fenestra;
{45 Supratemporal_fenestra,_long_axis_orientation;
{46 Supratemporal_fenestra,_maximum_diameter;
{47 Supratemporal_region,_anteroposterior_length;
{48 Supratemporal_fossa,_lateral_exposure;
{49 Supraoccipital_sagital_nucheal_crest;
{50 Laterotemporal_fenestra,_anterior_extension;
{51 Quadrate_fossa;
{52 Quadrate_fossa,_depth;
{53 Quadrate_fossa,_orientation;
{54 Quadrate,_articular_surface_shape;
{55 Quadrate,_articular_surface_shape;
{56 Palatobasal_contact,_shape;
{57 Pterygoid,_transverse_flange_(i.e._ectopterygoid_process)_position;
{58 Pterygoid,_quadrate_flange_size;
{59 Pterygoid,_palatine_ramus_shape;
{60 Pterygoid,_sutural_contact_with_ectopterygoid;
{61 Palatine,_lateral_ramus_shape;
{62 Epipterygoid;
{63 Vomer,_anterior_articulation;
{64 Supraoccipital,_height;
{65 Paroccipital_process,_ventral_non-articular_process;
{66 Crista_prootica,_size;
{67 Basipterygoid_processes,_length;
{68 Basipterygoid_processes,_angle_of_divergence;
{69 Basal_tubera,_anteroposterior_depth;
{70 Basal_tubera,_breadth;
{71 Basal_tubera;
{72 Basal_tubera,_shape_of_posterior_face;
{73 Basioccipital_depression_between_foramen_magnum_and_basal_tubera;
{74 Basisphenoid/basipterygoid_recess;
{75 Basisphenoid/quadrate_contact;
{76 Basisphenoid,_sagital_ridge_between_basipterygoid_processes;
{77 Basipterygoid_processes,_orientation;
{78 Basipterygoid,_area_between_the_basipterygoid_processes_and_parasphenoid_rostrum;
{79 Occipital_region_of_skull,_shape;
{80 Dentary,_depth_of_anterior_end_of_ramus;
{81 Dentary,_anteroventral_margin_shape;
{82 Dentary_symphysis,_orientation;
{83 Dentary,_cross-sectional_shape_of_symphysis;
{84 Dentary,_tuberocity_on_labial_surface_near_symphysis;
{85 Mandible,_coronoid_eminence;
{86 External_mandibular_fenestra;
{87 Surangular_depth;
{88 Surangular_ridge_separating_adductor_and_articular_fossae;
{89 Adductor_fossa,_medial_wall_depth;
{90 Splenial_posterior_process,_position;
{91 Splenial_posterodorsal_process;
{92 Coronoid,_size;
{93 Tooth_rows,_shape_of_anterior_portions;
{94 Tooth_rows,_length;
{95 Dentary_teeth,_number;
{96 Replacement_teeth_per_alveolus,_number;
{97 Lateral_plate;
{98 Teeth,_orientation;
{99 Tooth_crowns,_orientation;
{100 Crown-to-crown_occlusion;
{101 V-shaped_wear_facets_(in_wear_teeth);
{102 Tooth_crowns,_cross-sectional_shape_at_mid-crown;
{103 Enamel_surface_texture;
{104 Thickness_of_enamel_asymmetric_labiolingually;
{105 Marginal_tooth_denticles;
{106 Teeth,_around_four_longitudinal_grooves_on_lingual_aspect;
{107 SI_values_for_tooth_crowns;
{108 Cervical_vertebrae,_number;
{109 Atlas,_intercentrum_occipital_facet_shape;
{110 Cervical_centra,_articulations;
{111 Cervical_centra,_ventral_surface;
{112 Cervical_centra,_midline_keels_on_ventral_surface;
{113 Cervical_centra,_pleurocoels;
{114 Cervical_centra,_pleurocoels;
{115 Cervical_vertebrae,_height_divided_width_(measured_in_its_posterior_articular_surface);
{116 Cervical_centra,_small_notch_in_the_dorsal_margin_of_the_posterior_articular_surface;
{117 Cervical_vertebrae,_neural_arch_lamination;
{118 Cervical_vertebrae_with_an_accessory_lamina,_which_runs_from_the_postzygodiapophyseal_lamina_(PODL)_up_to_the_spinoprezygapophyseal_lamina_(SPRL);
{119 Cervical_centra,_internal_pneumaticity;
{120 Anterior_cervical_vertebrae,_prespinal_lamina;
{121 Anterior_cervical_vertebrae,_neural_spine_shape;
{122 Middle_and_posterior_cervical_vertebrae,_prespinal_lamina;
{123 Middle_cervical_vertebrae,_lateral_fossae_on_the_prezygapophysis_process;
{124 Middle,_cervical_vertebrae,_height_of_the_neural_arch;
{125 Middle_cervical_centrum,_anteroposterior_length_divided_the_height_of_the_posterior_articular_surface;
{126 Middle_and_posterior_cervical_vertebrae,_morphology_of_the_centroprezygapophyseal_lamina;
{127 Middle_and_posterior_cervical_vertebrae,_morphology_of_the_centropostzygapophyseal_lamina_(CPOL);
{128 Middle_and_posterior_cervical_vertebrae,_articular_surface_of_zygapophyses;
{129 Posterior_cervical_vertebrae,_lateral_profile_of_the_neural_spine;
{130 Posterior_cervical_vertebrae,_neural_spine_shape;
{131 Posterior_cervical_and_anterior_dorsal_vertebrae,_neural_spine_shape;
{132 Posterior_cervical_and_anterior_dorsal_bifid_neural_spines,_median_tubercle;
{133 Number_of_dorsal_vertebrae;
{134 Dorsal_centra,_pleurocoels;
{135 Dorsal_vertebrae,_transverse_processes;
{136 Dorsal_vertebrae,_distal_end_of_the_transverse_process;
{137 Dorsal_vertebrae,_non_bifid_neural_spine_in_anterior_or_posterior_view;
{138 Dorsal_centra,_pneumatic_structures;
{139 Anterior_and_middle_dorsal_neural_spines,_spinoprezygapophyseal_lamina_(SPRL);
{140 Posterior_dorsal_neural_spines,_spinoprezygapophyseal_lamina_(SPRL);
{141 Dorsal_vertebrae,_single_not_bifid_neural_spines,_single_prespinal_lamina_(PRSL);
{142 Dorsal_vertebrae,_single_not_bifid_neural_spines,_single_prespinal_lamina_(PRSL);
{143 Dorsal_vertebrae_with_single_neural_spines,_middle_single_fossa_projected_trought_the_middline_of_the_neural_spine;
{144 Dorsal_vertebrae_with_single_neural_spines,_middle_single_fossa,_projected_through_the_midline_of_the_neural_spine;
{145 Anterior_dorsal_centra,_articular_face_shape;
{146 Anterior_and_middle_dorsal_centra,_pleurocoels;
{147 Middle_dorsal_neural_arches_in_lateral_view,_anterior_edge_of_the_neural_spine;
{148 Anterior_and_middle_dorsal_vertebrae,_zygapophyseal_articulation_angle;
{149 Middle_to_posterior_dorsal_centra,_ventral_surface;
{150 Middle_dorsal_vertebrae,_hyposphene-hypantrum_system;
{151 Posterior_dorsal_vertebrae,_hyposphene-hypantrum_system;
{152 Middle_and_posterior_dorsal_vertebrae,_transverse_processes_length;
{153 Mid_and_posterior_dorsal_vertebrae_with_a_single_lamina_(the_single_TPOL)_supporting_the_hyposphene_or_postzygapophysis_from_below;
{154 Middle_and_posterior_dorsal_vertebrae,_neural_canal_in_anterior_view;
{155 Middle_and_posterior_dorsal_vertebrae,_neural_spine_height;
{156 Middle_and_posterior_dorsal_neural_spines_orientation;
{157 Middle_and_posterior_dorsal_neural_arches,_centropostzygapophyseal_lamina_(CPOL),_shape;
{158 Middle_and_posterior_dorsal_neural_arches,_anterior_centroparapophyseal_lamina_(ACPL);
{159 Middle_and_posterior_dorsal_neural_arches,_prezygoparapophyseal_lamina_(PRPL);
{160 Middle_and_posterior_dorsal_neural_arches,_posterior_centroparapophyseal_lamina_(PCPL);
{161 Middle_and_posterior_dorsal_centrum_in_transverse_section_(height:_width_ratio);
{162 Middle_and_posterior_dorsal_vertebrae_neural_spine,_triangular_aliform_processes;
{163 Middle_and_posterior_dorsal_vertebrae,_spinodiapophyseal_lamina_(SPDL);
{164 Middle_and_posterior_dorsal_vertebrae,_accessory_spinodiapophyseal_lamina;
{165 Dorsal_vertebrae,_spinodiapophyseal_webbing;
{166 Anterior_dorsal_vertebrae,_spinopostzygapophyseal_lamina_(SPOL);
{167 Middle_and_posterior_dorsal_neural_spines,_lateral_spinopostzygapophyseal_lamina_(lSPOL);
{168 Middle_and_posterior_dorsal_neural_arches,_spinodiapophyseal_lamina_(SPDL)_and_spinopostzygapophyseal_lamina_(lSPOL)_CONTACT;
{169 Middle_and_posterior_dorsal_vertebrae,_spinodiapophyseal_(SPDL)_and_spinopostzygapophyseal_lamina_(lSPOL)_contact;
{170 Middle_and_posterior_dorsal_vertebrae,_height_of_neural_arch_below_the_postzygapophyses_(pedicel);
{171 Posterior_Dorsal_vertebrae,_medial_spinopostzygapophyseal_lamina_(mSPOL);
{172 Posterior_dorsal_vertebrae,_transverse_processes;
{173 Posterior_dorsal_centra,_articular_face_shape;
{174 Posterior_dorsal_vertebrae,_neural_spine;
{175 Posterior_dorsal_vertebra,_posterior_centrodiapophyseal_lamina_(PCDL);
{176 Cervical_ribs,_distal_shafts_of_longest_cervical_ribs;
{177 Cervical_ribs,_angle_between_the_capitulum_and_tuberculum;
{178 Dorsal_ribs,_proximal_pneumatopores;
{179 Anterior_dorsal_ribs,_cross-sectional_shape;
{180 Sacral_vertebrae,_number;
{181 Sacrum,_sacricostal_yoke;
{182 Sacral_vertebrae_contributing_to_acetabulum;
{183 Sacral_neural_spines_length;
{184 Sacral_ribs,_dorsoventral_length;
{185 Pleurocoels_in_the_lateral_surfaces_of_sacral_centra;
{186 Caudal_vertebrae,_number;
{187 Caudal_bone_texture;
{188 Caudal_transverse_processes;
{189 First_caudal_centrum_or_last_sacral_vertebra,_articular_face_shape;
{190 First_caudal_neural_arch,_coel_on_lateral_aspect_of_neural_spine;
{191 Anterior_caudal_vertebrae,_transverse_processes;
{192 Anterior_caudal_centra_(excluding_the_first),_articular_face_shape;
{193 Anterior_caudal_centra,_pleurocoels;
{194 Anterior_caudal_vertebrae,_ventral_surfaces;
{195 Anterior_and_middle_caudal_vertebrae,_ventrolateral_ridges;
{196 Anterior_and_middle_caudal_vertebrae,_triangular_lateral_process_on_the_neural_spine;
{197 Anterior_caudal_transverse_processes_shape;
{198 Anterior_caudal_neural_spines,_transverse_breadth;
{199 Anterior_caudal_transverse_processes,_proximal_depth;
{200 Anterior_caudal_transverse_processes,_diapophyseal_laminae_(ACDl,_PCDL,_PRDL,_PODL);
{201 Anterior_caudal_transverse_processes,_anterior_centrodiapophyseal_lamina_(ACDL),_shape;
{202 Anterior_caudal_vertebrae,_hyposphene_ridge;
{203 Anterior_caudal_centra,_length;
{204 Anterior_caudal_neural_arches,_spinoprezygapophyseal_lamina_(SPRL);
{205 Anterior_caudal_neural_arches,_spinoprezygapophyseal_lamina_(SPRL)-spinopostzygapophyseal_lamina_(SPOL)_contact;
{206 Anterior_caudal_neural_arches,_prespinal_lamina_(PRSL);
{207 Middle_caudal_centra,_shape;
{208 Anterior_and_middle_caudal_centra,_ventral_longitudinal_hollow;
{209 Middle_caudal_centra,_articular_face_shape;
{210 Middle_caudal_vertebrae,_location_of_the_neural_arches;
{211 Middle_caudal_vertebrae,_height_of_the_pedicels_below_the_prezygapophysis;
{212 Middle_caudal_vertebrae,_orientation_of_the_neural_spines;
{213 Posterior_caudal_vertebrae,_neural_spine_strongly_displacced_posteriorly;
{214 Middle_caudal_vertebrae,_ratio_of_centrum_length_to_centrum_height;
{215 Anterior-posterior_caudal_vertebrae_(those_with_still_well_developed_neural_spine)_,_neural_spine_orientation;
{216 Posterior_Caudals_centra,_articular_face_shape;
{217 Posterior_caudal_centra,_shape;
{218 Posterior_caudal_vertebrae,_ratio_of_length_to_height;
{219 Distalmost_caudal_centra,_articular_face_shape;
{220 Distalmost_biconvex_caudal_centra,_number;
{221 Distalmost_biconvex_caudal_centra,_length-to_height_ratio;
{222 Forked_chevrons_with_anterior_and_posterior_projections;
{223 Forked_chevrons,_distribution;
{224 Chevrons,_crus_bridging_dorsal_margin_of_haemal_canal;
{225 Chevron_haemal_canal,_depth;
{226 Chevrons;
{227 Posterior_chevrons,_distal_contact;
{228 Posture;
{229 Scapular_acromion_process,_size;
{230 Scapular_blade,_orientation_respect_to_coracoid_articulation;
{231 Scapular_blade,_shape;
{232 Scapula,_acromion_process_dorsal_margin;
{233 Scapula,_highest_point_of_the_dorsal_margin_of_the_blade;
{234 Scapula,_development_of_the_acromion_process;
{235 Scapular_length/minimum_blade_breadth;
{236 Scapula,_ventral_margin_with_a_well_developed_ventro_medial_process;
{237 Scapular,_acromial_process_position;
{238 Scapular_acromion_length;
{239 Glenoid_scapular_orientation;
{240 Scapular_blade,_cross-sectional_shape_at_base;
{241 Coracoid,_proximodistal_length;
{242 Coracoid,_anteroventral_margin_shape;
{243 Dorsal_margin_of_the_coracoid_in_lateral_view;
{244 Coracoid,_Infraglenoid_deep_groove;
{245 Coracoid,_infraglenoid_lip;
{246 Sternal_plate,_shape;
{247 Prominent_posterolateral_expansion_of_the_sternal_plate_producing_a_kidney-shaped_profile_in_dorsal_view;
{248 Prominent_parasagital_oriented_ridge_on_the_dorsal_surface_of_the_sternal_plate;
{249 Ridge_on_the_ventral_surface_of_the_sternal_plate;
{250 Ratio_of_maximum_length_of_sternal_plate_to_the_humerus_length;
{251 Humerus-to-femur_ratio;
{252 Humeral_deltopectoral_attachment,_development;
{253 Humeral_deltopectoral_crest,_shape;
{254 Humeral_midshaft_cross-section,_shape;
{255 Humerus,_RI_(sensu_Wilson_and_Upchurch,_2003);
{256 Humeral_distal_condyles,_articular_surface_shape;
{257 Humeral_distal_condyle,_shape;
{258 Humeral,_lateral_margin_of_the_proximal_half;
{259 Humeral_proximolateral_corner,_shape;
{260 Ulnar_proximal_condyle,_shape;
{261 Ulnar_proximal_condylar_processes,_relative_lengths;
{262 Ulnar_olecranon_process,_development;
{263 Ulna,_length-to-proximal_breadth_ratio;
{264 Radial_distal_condyle,_shape;
{265 Radius,_distal_breadth;
{266 Radius,_distal_condyle_orientation;
{267 Carpal_bones,_number;
{268 Carpal_bones,_shape;
{269 Metacarpus,_shape;
{270 Metacarpals,_shape_of_proximal_surface_in_articulation;
{271 Longest_metacarpal-to-radius_ratio;
{272 Metacarpal_I,_length;
{273 Metacarpal_I,_distal_condyle_shape;
{274 Metacarpal_I_distal_condyle,_transverse_axis_orientation;
{275 Manual_digits_II_and_III,_phalangeal_number;
{276 Manual_phalanx_I.1,_shape;
{277 Manual_nonungual_phalanges,_shape;
{278 Pelvis,_anterior_breadth;
{279 Ilium,_ischial_peduncle_size;
{280 Ilium,_dorsal_margin_shape;
{281 Ilium,_preacetabular_process_shape;
{282 Ilium,_preacetabular_process_orientation;
{283 Highest_point_on_the_dorsal_margin_of_the_ilium;
{284 Pubis_length_respect_to_ischium;
{285 Pubis,_ambiens_process_development;
{286 Pubic_apron,_shape;
{287 Puboischial_contact,_length;
{288 Ischium,_acetabular_articular_surface;
{289 Ischium,_iliac_peduncle_with_constriction_or_"neck";
{290 Ischium,_elongate_muscle_scar_on_proximal_end;
{291 Ischial_blade,_shape;
{292 Ischia_pubic_articulation;
{293 Ischia,_anteroposterior_pubic_pedicel_width_divided_the_total_length_of_the_ischium;
{294 Ischial_distal_shaft,_shape;
{295 Ischial_distal_shafts,_cross-sectional_shape;
{296 Ischia,_distal_end;
{297 Ichium,_angle_formed_between_the_shaft_and_the_acetabular_line;
{298 Femur,_fourth_trochanter_development;
{299 Femur,_lesser_trochanter;
{300 Femur_midshaft,_transverse_diameter;
{301 Femur,_lateral_bulge_(marked_by_the_lateral_expansion_and_a_dorsomedial_orientation_of_the_laterodorsal_margin_of_the_femur,_which_starts_below_the_femur_head_ventral_margin);
{302 Femur,_pronounced_ridge_on_posterior_surface_between_greater_trochanter_and_head;
{303 Femur_head_position;
{304 Femur,_distal_condyles_relative_transverse_breadth;
{305 Femur,_distal_condyles_orientation;
{306 Femur,_distal_condyles_articular_surface_shape;
{307 Situation_of_the_femoral_fourth_trochanter;
{308 Tibial_proximal_condyle,_shape;
{309 Tibial_cnemial_crest,_orientation;
{310 Tibia,_distal_breadth;
{311 Tibial_distal_posteroventral_process,_size;
{312 Fibula,_proximal_tibial_scar,_development;
{313 Fibula,_lateral_trochanter;
{314 Fibular_distal_condyle,_size;
{315 Astragalus,_shape;
{316 Astragalus,_fibular_facet;
{317 Astragalus,_foramina_at_base_of_ascending_process;
{318 Astragalus,_ascending_process_length;
{319 Astragalus,_posterior_fossa_shape;
{320 Astragalus,_transverse_length;
{321 Calcaneum;
{322 Distal_tarsals_3_and_4;
{323 Metatarsus,_posture;
{324 Metatarsal_I_proximal_condyle,_transverse_axis_orientation;
{325 Metatarsal_I_distal_condyle,_transverse_axis_orientation;
{326 Metatarsal_I_distal_condyle,_posterolateral_projection;
{327 Metatarsal_I,_minimum_shaft_width;
{328 Metatarsal_I_and_V_proximal_condyle,_size;
{329 Metatarsal_III_length;
{330 Metatarsals_III_and_IV,_minimum_transverse_shaft_diameters;
{331 Metatarsal_V,_length;
{332 Pedal_nonungual_phalanges,_shape;
{333 Pedal_digits_II-IV,_penultimate_phalanges,_development;
{334 Pedal_unguals,_orientation;
{335 Pedal_digit_I_ungual,_length_relative_to_pedaldigit_II_ungual;
{336 Pedal_digit_I_ungual,_length;
{337 Pedal_ungual_I,_shape;
{338 Pedal_ungual_IIIII,_shape;
{339 Pedal_digit_IV_ungual,_development;
{340 Unguals_of_pedal_digit_II_and_III,_proximal_dimensions;
{341 Development_of_the_wear_facets;
{342 Single_planar_wear_facet_in_labial_or_lingual_surface;
{343 One_high_angle_wear_facet_and_a_second_low_angle_wear_facet;
{344 Tooth_Crown_sahpe;
{345 Middle_to_posterior_dorsal_vertebrae,_pleurocoel_dorsal_margin;
{346 Middle_to_posterior_dorsal_vertebrae,_peurocoel_dorsal_margin;
{347 Middle_to_posterior_dorsal_vertebrae,_small_fossa_anterior_to_anteroventral_to_the_pleurocoel;
{348 Premaxilla-maxilla_suture,_shape;
{349 Premaxilla,_small_finger-like,_vertically_oriented_premaxillary_process_near_anteromedial_corner_of_external_naris;
{350 Lacrimal,_anteriorly_projecting_vertical_plate_of_bone;
{351 Dentary,_posteroventral_process_shape;
{352 Maxillary_teeth,_shape;
{353 Axis,_centrum_shape;
{354 Cervical_vertebrae,_epipophyses_shape;
{355 Middle_and_posterior_cervical_vertebrae,_parapophyses_shape;
{356 Middle_and_posterior_dorsal_vertebral_centra,_keel;
{357 Anterior_caudal_vertebrae_(mainly_the_first_and_second):_ventral_bulge_on_transverse_process;
{358 Anterior_and_middle_caudal_vertebrae,_blind_fossae_in_lateral_centrum;
{359 Middle_caudal_vertebrae,_transverse_processes_orientation;
{360 Sternal_plate,_shape;
{361 Humerus,_strong_posterolateral_bulge_on_around_level_of_the_deltopectoral_crest;
{362 Humerus,_radial_and_ulnar_condyles,_shape;
{363 Ilium,_preacetabular_process,_kink_on_ventral_margin;
{364 Femur,_longitudinal_ridge_on_anterior_face;
{365 Fibula,_proximal_end,_anterior_crest;
{366 Fibula,_shaft_shape;
{367 Astragalus,_shape;
{368 Metatarsal_IV,_proximomedial_end,_shape;
{369 Metatarsal_IV,_distal_end,_orientation;
{370 Exoccipital_dorsal_margin,_process_over_posttemporal_fenestra;
{371 Exoccipital,_deep_horizontal_grooves_either_side_of_proatlantal_facets;
{372 Post-axial_cervicals,_small_fossa_on_lateral_surface_posteroventral_to_main_pleurocoel;
{373 Middle_cervical_neural_spines,_90_degree_angle_between_PODL_and_SPOL_in_lateral_view_372;
{374 Posterior_cervical_and_anterior_dorsal_bifid_neural_spines,_metapophyses_parallel_or_converging_in_anterior_view;
{375 Presacral neural spines_bifurcation;
{376 Cervical vertebrae_longitudinal sulcus on ventral surface;
{377 Mid- and posterior cervical vertebrae_pneumatization of lateral surface of centra;
{378 Mid- and posterior cervical vertebrae_longitudinal ridge on ventral surface;
{379 Mid- and posterior cervical vertebrae_ventral keel;
{380 Mid- and posterior cervical vertebrae_paired pneumatic fossae on ventral surface_separated by ventral midline keel;
{381 Mid- and posterior cervical centra with longitudinal flanges in the lateroventral edge on the posterior part of the centrum;
{382 Mid- and posterior cervical neural arches_interpostzygapophyseal lamina projects beyond the posterior margin of the neural arch (including the centropostzygapophyseal lamina)_forming a prominent subrectangular projection in lateral view;
{383 Posterior cervical vertebrae_ventral keel;
{384 Posterior cervical neural arch_interpostzygapophyseal lamina (tpol);
{385 Posterior bifid, cervical neural spines_medial surface;
{386 Posterior cervical neural and/or anterior-most dorsal neural spines;
{387 Dorsal ribs, rib head_area between capitulum and tuberculum;
{388 Anterior-most caudal centra_transverse cross-section;
{389 Anterior caudal centra_pneumatopores;
{390 Mid-caudal vertebrae_lateral surface of centra;
{391 Mid- and posterior caudal vertebral centra_articular surfaces;
{392 Mid- and posterior cervical vertebrae_pre-epipophysis;
;
ccode	+ 0.392 *;
proc /;
comments 2
{12 375 0;
{67 392 0;
;
